# Supplementary material for: Which Role Model Is More Effective in Entrepreneurship Education? An Investigation of Storytelling on Individual’s Entrepreneurial Intention
Source: Front Psychol. 2019 Apr 24;10:837. doi: 10.3389/fpsyg.2019.00837 (PMC6491568; doi:10.3389/fpsyg.2019.00837)
Supplement: DATA SHEET S1 — Original data. [file Data_Sheet_1.ZIP]

Archive with 9 entries (6 files):
- dataτÜäσë»μ£1⁄4/
- dataτÜäσë»μ£1⁄4/.DS_Store
- __MACOSX/
- __MACOSX/dataτÜäσë»μ£1⁄4/
- __MACOSX/dataτÜäσë»μ£1⁄4/._.DS_Store
- dataτÜäσë»μ£1⁄4/experiment 2.xls
- __MACOSX/dataτÜäσë»μ£1⁄4/._experiment 2.xls
- dataτÜäσë»μ£1⁄4/experiment 1.xls
- __MACOSX/dataτÜäσë»μ£1⁄4/._experiment 1.xls
