# Supplementary material for: Which Role Model Is More Effective in Entrepreneurship Education? An Investigation of Storytelling on Individual’s Entrepreneurial Intention
Source: Front Psychol. 2019 Apr 24;10:837. doi: 10.3389/fpsyg.2019.00837 (PMC6491568; doi:10.3389/fpsyg.2019.00837)
Supplement: DATA SHEET S1 — Original data. [file Data_Sheet_1.ZIP › dataτÜäσë»μ£1⁄4/experiment 2.xls]

## Sheet: Sheet1
original data of experiment 2
distance between students and role model	role model story	T1SE(Being able to solve problems)	T1SE(Managing money)	T1SE(Being creative)	T1SE(Getting people to agree with you)	T1SE(Being a leader)	T1SE(Making decisions)	T1EP(establishing a new company excites me)	T1EP(owing my own company energizes me)	T1EP(nurturing a new business through its emerging success is enjoyable)	T1EI(how interested they were in setting up their own business)	T1EI(to what extent they had considered setting up their own business)	T1EI(to what extent they had been preparing to set up their own business)	T1EI(how likely it was that they were going to try hard to set up their own business)	T2SE(Being able to solve problems)	T2SE(Managing money)	T2SE(Being creative)	T2(Getting people to agree with you)	T2SE(Being a leader)	T2SE(Making decisions)	T2EP(establishing a new company excites me)	T2EP(owing my own company energizes me)	T2EP(nurturing a new business through its emerging success is enjoyable)	T2EI(how interested they were in setting up their own business)	T2EI(to what extent they had considered setting up their own business)	T2EI(to what extent they had been preparing to set up their own business)	T2EI(how likely it was that they were going to try hard to set up their own business)	gender
1	0	5	4	5	5	5	6	6	6	6	3	1	2	2	5	6	5	7	4	5	3	3	2	6	4	4	3	0
1	0	4	4	4	4	5	4	5	5	5	5	4	4	4	4	2	4	4	5	6	5	5	6	6	5	4	4	1
0	1	5	6	4	4	5	6	5	6	6	3	4	4	3	4	5	4	4	5	4	5	6	5	5	5	5	4	0
0	1	4	5	4	4	4	5	5	4	5	3	2	1	2	7	6	7	5	5	6	3	4	5	5	6	3	5	1
0	1	5	5	4	5	4	6	5	5	6	3	2	2	2	4	5	5	4	5	4	5	6	6	6	4	4	4	0
1	0	5	6	5	6	6	7	4	5	5	4	4	2	7	6	5	5	6	7	7	7	6	6	7	6	6	6	1
0	1	6	7	6	5	6	5	6	6	7	4	2	4	2	5	6	5	6	5	6	5	7	5	6	7	4	4	1
1	0	4	4	3	3	6	3	5	4	4	4	4	3	5	4	5	5	6	5	5	3	4	3	5	5	4	3	1
0	0	5	5	4	5	5	5	5	6	6	4	4	4	4	6	6	6	5	7	6	6	4	3	5	4	3	3	1
0	1	4	4	5	4	6	6	6	6	6	4	4	2	4	4	5	5	5	5	5	6	6	5	7	5	5	4	0
0	1	5	4	4	4	6	5	5	6	5	3	3	3	2	4	5	6	6	7	7	6	6	5	5	7	4	6	1
1	0	6	5	6	6	7	7	4	5	6	4	4	4	4	6	5	6	6	7	7	5	5	6	5	4	4	7	1
0	1	5	6	5	4	4	4	5	4	5	5	5	5	4	4	5	4	4	5	4	4	7	6	6	5	6	5	1
0	1	4	6	6	6	6	6	5	6	6	5	6	5	6	6	6	5	5	5	5	5	6	7	6	4	4	4	0
1	0	5	4	6	6	5	4	5	5	5	4	4	3	2	4	6	5	5	6	5	3	4	3	6	4	4	4	0
0	1	5	4	7	5	7	7	7	6	6	5	4	4	4	4	2	2	2	4	5	4	4	3	3	2	2	1	0
1	1	6	6	6	5	7	7	3	5	4	7	5	5	7	5	6	6	6	6	7	7	5	6	7	7	6	7	0
1	0	5	4	4	5	5	4	7	5	4	3	4	3	5	5	5	6	6	6	6	6	5	6	5	6	4	6	1
0	1	4	5	4	4	6	6	6	4	5	3	2	2	4	3	4	3	4	5	4	6	3	4	6	5	3	4	1
0	1	6	6	4	4	6	7	6	6	7	5	4	4	6	4	5	4	4	6	6	5	3	4	6	5	5	5	1
1	1	5	4	4	4	4	3	5	4	4	5	4	3	4	7	5	5	5	6	6	5	6	6	7	5	6	5	1
0	0	6	4	6	6	5	7	5	6	6	5	5	4	5	6	7	5	6	4	6	3	3	3	6	5	4	4	1
1	0	3	3	5	3	2	4	4	4	5	6	4	4	6	4	5	3	4	4	5	3	2	3	4	4	4	6	0
1	0	5	5	4	4	4	5	5	5	5	6	5	5	5	3	3	5	5	4	6	6	5	5	5	5	4	5	1
1	0	3	3	4	3	1	2	3	4	4	6	4	4	6	5	5	4	4	6	6	5	6	6	5	6	3	6	1
0	0	4	5	4	4	5	5	6	4	5	4	2	3	3	4	7	5	6	7	7	3	3	5	7	5	4	5	1
1	1	5	4	4	2	3	3	2	3	3	1	1	1	2	5	4	5	5	5	4	2	4	5	7	5	4	5	1
0	0	6	4	4	4	6	6	4	4	4	4	4	2	2	6	5	4	6	7	6	4	5	5	6	4	5	4	1
1	0	5	4	5	5	5	6	6	6	6	3	1	2	2	5	6	5	7	4	5	6	6	6	6	4	4	3	0
1	0	4	4	4	4	5	4	5	5	5	5	4	4	4	4	2	4	4	5	6	5	5	6	6	5	4	4	1
0	0	5	6	4	4	5	6	5	6	6	3	4	4	3	4	5	4	4	5	4	2	4	3	5	5	5	4	0
1	1	5	4	4	4	4	5	5	5	6	3	2	1	2	7	6	7	5	5	6	6	6	6	5	6	3	5	1
0	1	5	5	4	5	4	6	5	5	6	3	2	2	2	4	5	5	4	5	4	5	2	6	5	4	4	4	0
1	1	5	6	5	6	6	7	4	5	5	4	4	2	7	6	5	5	6	7	7	7	6	7	7	6	6	6	1
1	1	6	7	6	5	6	5	6	6	7	4	2	4	2	5	6	5	6	5	6	5	7	5	6	7	4	4	1
0	0	4	4	3	3	6	3	5	4	4	4	4	3	5	4	5	5	6	5	5	4	5	5	5	5	4	3	1
1	0	5	5	4	5	5	5	5	6	6	4	4	4	4	6	6	6	5	7	6	7	6	5	5	4	3	3	1
0	0	4	4	5	4	6	6	6	6	6	4	4	2	4	4	5	5	5	5	5	6	6	5	6	5	5	4	0
1	1	5	4	4	4	6	5	5	6	5	3	3	3	2	4	5	6	6	7	7	6	6	5	7	7	4	6	1
1	0	6	5	7	6	7	7	4	5	6	4	4	4	4	6	5	6	6	7	7	5	5	5	5	4	4	7	1
1	1	5	6	5	4	4	4	5	5	4	5	5	5	4	4	5	4	4	5	4	4	3	6	6	5	6	5	1
0	1	4	6	6	6	6	6	5	6	6	5	6	5	6	6	6	5	5	5	5	3	4	7	6	4	4	4	0
1	0	5	4	6	6	5	4	5	5	5	4	4	3	2	4	6	5	5	6	5	6	7	7	6	4	4	4	0
0	0	5	4	7	5	7	7	7	6	6	5	4	4	4	4	2	2	2	4	5	7	7	6	3	2	2	1	0
1	1	6	6	6	5	7	7	3	5	4	7	5	5	7	5	6	6	6	6	7	6	5	6	7	7	6	7	0
1	1	5	4	4	5	5	4	7	5	4	3	4	3	5	5	5	6	6	6	6	5	5	6	5	6	4	6	1
1	0	4	5	4	4	6	6	6	4	5	3	2	2	4	3	4	3	4	5	4	6	6	6	6	5	3	4	1
0	0	6	6	4	4	6	7	6	6	7	5	4	4	6	4	5	4	4	6	6	5	6	6	6	6	5	5	1
1	1	5	4	4	4	4	3	5	4	4	5	4	3	4	7	5	5	5	6	6	5	6	6	7	5	6	5	1
0	0	6	4	6	6	5	7	5	6	6	5	5	4	5	6	7	5	6	4	6	6	6	7	6	5	4	4	1
0	0	3	3	5	3	2	4	4	4	5	6	4	4	6	4	5	3	4	4	5	5	4	4	4	4	4	6	0
1	1	5	5	4	4	4	5	5	5	5	6	5	5	5	3	3	5	5	4	6	6	5	5	5	5	4	5	1
0	0	5	4	5	5	5	6	6	6	6	3	1	2	2	5	6	5	7	4	5	6	6	6	6	4	4	3	0
0	1	4	4	4	4	5	4	5	5	5	5	4	4	4	4	2	4	4	5	6	5	5	6	6	5	4	4	1
0	0	5	6	4	4	5	6	5	6	6	3	4	4	3	4	5	4	4	5	4	6	6	5	5	5	5	4	0
1	1	5	4	4	4	4	5	5	4	5	3	2	1	2	7	6	7	5	5	6	6	6	6	5	6	3	5	1
0	0	5	5	4	5	4	6	5	5	6	3	2	2	2	4	5	5	4	5	4	5	5	5	5	4	4	4	0
1	1	5	6	5	6	6	7	4	5	5	4	4	2	7	6	5	5	6	7	7	6	6	6	7	6	6	6	1
1	0	6	7	6	5	6	5	6	6	7	4	2	4	2	5	6	5	6	5	6	6	7	5	6	7	4	4	1
0	1	4	4	3	3	6	3	5	4	4	4	4	3	5	4	5	5	6	5	5	4	6	4	5	5	4	3	1
0	1	5	5	4	5	5	5	5	6	6	4	4	4	4	6	6	6	5	7	6	6	7	7	5	4	3	3	1
0	0	4	4	5	4	6	6	6	6	6	4	4	2	4	4	5	5	5	5	5	6	6	5	6	5	5	4	0
1	1	5	4	4	4	6	5	5	6	5	3	3	3	2	4	5	6	6	7	7	6	6	5	5	5	4	6	1
0	1	6	5	6	6	7	7	4	5	6	4	4	4	4	6	5	6	6	7	7	5	6	7	5	4	4	7	1
1	1	5	6	5	4	4	4	5	4	5	5	5	5	4	4	5	4	4	5	4	4	6	6	6	5	6	5	1
0	1	4	6	6	6	6	6	5	6	6	5	6	5	6	6	6	5	5	5	5	3	5	3	6	4	4	4	0
0	0	5	4	6	6	5	4	5	5	5	4	4	3	2	4	6	5	5	6	5	5	5	2	5	4	4	4	0
0	0	5	4	7	5	7	7	7	6	6	5	4	4	4	4	2	2	2	4	5	3	3	5	3	2	2	1	0
1	1	6	6	6	5	7	7	3	5	4	7	5	5	7	5	6	6	6	6	7	5	7	6	7	7	6	7	0
0	0	5	4	4	5	5	4	7	5	4	3	4	3	5	5	5	6	6	6	6	4	3	4	5	4	4	6	1
1	0	5	4	5	5	5	6	6	6	6	3	1	2	2	5	6	5	7	4	5	6	5	4	5	4	4	3	0
1	1	4	4	4	4	5	4	5	5	5	5	4	4	4	4	2	4	4	5	6	5	6	4	6	5	4	4	1
0	0	5	6	4	4	5	6	5	6	6	3	4	4	3	4	5	4	4	5	4	4	4	3	6	5	5	4	0
1	1	5	4	4	4	4	5	5	4	5	3	2	1	2	7	6	7	5	5	6	6	5	6	5	6	3	5	1
0	1	5	5	4	5	4	6	5	5	6	3	2	2	2	4	5	5	4	5	4	5	6	5	5	4	4	4	0
1	0	5	4	5	5	5	6	6	6	6	3	1	2	2	5	6	5	7	4	5	4	5	4	6	5	4	3	0
